# Supplementary material for: Genome-level identification, gene expression, and comparative analysis of porcine ß-defensin genes
Source: BMC Genet. 2012 Nov 15;13:98. doi: 10.1186/1471-2156-13-98 (PMC3499285; doi:10.1186/1471-2156-13-98)
Supplement: Additional file 1 — Primer sequences used for the analysis of porcine β-defensin exon 2 polymorphisms. [file 1471-2156-13-98-S1.xls]

## Sheet: Sheet1
Additional file 1. Primer sequences used for the analysis of exon 2 polymorphisms from porcine beta defensing genes.
Gene symbol	Primer sequences(5’ - 3’)		Annealing temparature (℃)	Expected product size (bp)
pBD1	F	CTCATCGTGATGGCATAACC	55	416
	R	GAGGATCAGACACCACACAA
pBD2	F	CACAGGTCAAGTGGATGCAA	58	489
	R	ACCTGGTCTGTCTGCCTTTC
pBD4	F	AGAGCAGTCCATCCACTTCA	55	493
	R	GTGACTTCGAACCACTTCTG
pBD104	F	AGCGCCATCCTGTGTCAGTC	58	485
	R	CCTGTTGCATGCTCCTACTT
pBD105	F	CCTCCTGCTTGAACATTCTC	56	415
	R	GAGAAGATCCTGACACTCAC
pBD106	F	TCTCGATGAGGCACTGTAAC	55	426
	R	CCAGGAGTAAGAGACCATCA
pBD108a	F	GTGAGAAAGACCAAGGATCATGCAG	58	168
	R	TAGGTTGACTTGTGGTGCCCGAAA
pBD112	F	GCTACAGCTCCGATTGGACC	55	489
	R	CATGAATGGCTCTGGCTGAA
pBD113	F	CTCTAGCTATCTCTTGATCC	52	492
	R	GCTGCCGTGACATAGTTGTA
pBD114	F	GTTCTCAAATAAGTGATCAG	56	363
	R	GAAGACCCTACCTCATTCCA
pBD115	F	GTCGAGACCAGCAGTAAGAA	55	593
	R	CGCCATGAGAACTGATATCC
pBD116	F	TTAACCACTGAGCCATGACG	58	465
	R	AACGGCTGCTCACAGATGAA
pBD118	F	CTTGCAGCCACAGTCTCATT	57	544
	R	GCATAACCCATGGATGGAGG
pBD119	F	TTACTCTGCGCGCTGGCTCA	58	429
	R	TCTCTCTCACAGGTCTGGAT
pBD121	F	CACCTGTCTCCTTATCTCCT	55	342
	R	ATGAGTTCACAGAACCGTCG
pBD122	F	CTCCTAATCCTCTTAAGCCA	65	400
	R	CCTCTCCAATATACACGTCC
pBD123	F	CTTAGGATTGACACGCTCTC	57	349
	R	TTAACGGACCACCTGCAGAA
pBD124	F	CTTGTGACCTTGATCTGTGG	60	384
	R	CTTCTCTCCATTCACCATCC
pBD125	F	GGCACGTGTCACAGGTCTAA	56	688
	R	CTCGCTTGGTTCTTGACTTG
pBD128	F	AAGGAGGAGGTGTTCGTGTT	58	449
	R	CCTTGGCTGTTGGATTAGGT
pBD129	F	GTTCCTCTCGCTCCAACAGT	57	714
	R	GAGGCTCCTGTAGGAATGAT
pBD133	F	CAAGTTCGAGGCCCTACATC	56	380
	R	TCGGTATATTGGCCATCTCC
a Adopted from Sang et al., (2006)
