# Supplementary material for: Genome-level identification, gene expression, and comparative analysis of porcine ß-defensin genes
Source: BMC Genet. 2012 Nov 15;13:98. doi: 10.1186/1471-2156-13-98 (PMC3499285; doi:10.1186/1471-2156-13-98)
Supplement: Additional file 2 — Characterization of 29 porcine β-defensin genes for their exon/intron junctions and coding peptides. [file 1471-2156-13-98-S2.xls]

## Sheet: sup. table1
Additional file 2. Characterization of 29 porcine ß-defensin genes for their exon/intron junctions and coding peptides
pBD	Signal peptide start	Signal peptide end	Mature peptide start	Mature peptide terminate	Exon1 /intron1	intron1/Exon2	Accession number	Nucleotides positiond	ESTe
1f	ATGAGACTC	GGTCTACTA	AAAAACATA	AGGAAGTAA	CTGTGCCAG	GTCTACTAA	FP476116.2	78569-89473	EW653579.2
2f	ATGAGGGCC	CAGAGGTCC	GACCACTAC	ATCCGCTGA	TGGCTGCAG	GTATTAACC	FP476116.2	77808-90265	AW785442
3f	ATGAGGATCC	GGTAATGGA	AGAATCATA	AGGAAATGA	CTCTTCCAG	GTAATGGAA	NW_003613575.1	11549-14680	CF789126
4f	ATGAAGATT	TTACCAGCC	AGAAAGAGA	GGTCCCTAG	TTTTACCAG	CCAGAAAGA	CU041392.3	63852-70272	BX672669
104f	ATGATAGTG	AGCCTCCAG	AACTTGAGA	GGTCCCTAG	AGCCTCCAG	AACTTGAGA	FP102601.2	4141-6333	BX918848.2
105	ATGGCTCCG	TGCCAGGCA	GGACTAGAA	AGGATCTAG	TTACATCAG	GTGACTTTG	FP102601.2	20573-25396
106	ATGAGGATG	AGGAGTGGA	TCTTTTGGA	AGCCCTTAA	TGGCCCCAG	CCAGGAGTG	FP102601.2	13265-19201
108f	ATGAAGCCT	ACTTCAGGA	AGCATGAAG	AGTTACTGA	AGACTTCAG	GAAGCATGA	CU442750.3	1195-6843	BX917425
112	ATGTGTAGA	AAAACAGCA	AAAAGAAAA	AAGAAGTAA	ATAAAACAG	CAAAAAGAA	CU041392.3	49146-58607
113	ATGAAGATA	GTGTCTTGT	GGTCCAGCA	GTAAATTAA	GTCCAGCAG	TTTTACGGA	CU041392.3	88000-91000	BX920299.2
114f	ATGAAGATC	GTGGATCCT	GAACGATGC	TTATCTTGA	TTCTACCAG	CCATATGTA	CU041392.3	94921-105728	BX923414.2
115	ATGCTGCTG	GTCCTCGCT	CAGGCTTCC	AGTCAGTGA	CTTCCCCAG	ATGGATGGG	CU627978.3	88572-92708	DY420482.1
116	ATGAAGCCT	ACTCCAGGT	GGTCTGTTC	TCCAACTAG	AGACTCCAG	GTGGTCTGT	CU442750.3	21853-26511	BX917425.2
117a			GTCTGCAGG	GTCATTTAA		TCTGCAGGG	CU442750.3	65177-67311
118	ATGCGACTC	ATCCCAGCC	TACAGTGGT	TGGAAATAA	TGATCCCAG	CCTACAGTG	CU442750.3	75980-87519
119	ATGAAGTCT	GTATCAGGT	AGACATTCC	ATATCCTGA	TGGTATCAG	GTAGACATT	CU442750.3	89342-101888	CV871207.1
121b f	ATGAAATTC	CTCCTGGCC	CAGCTCACC	AAAACCTGA	TCACCCCAG	CCATGAAGT	CU442750.3	112158-115587	BX915917.2
122	ATGAAGACT	CCAGGCAGC	CCCGAAAAA	GTCAATTAG	TTGTTCCAG	GCAGCCCCG	CU442750.3	125631-133938
123c	ATGAAGCTC	TCTCCAGGT	GGCACCAAA	AAATTTTAA	TCTCTCCAG	GTGGCACCA	CU442750.3	143565-150992	CX064073.1
124	ATGACACAG	GGGAGGAGT	GAATTCAAAC	AATGTTTAG	TGCCACCAG	GGAGGAGTG	CU442750.3	158778-164429
125f	ATGAATCTC	ACCAAAGCT	GGCTGGAAT	AAGCTTTAG	TGACCAAAG	CTGGCTGGA	CU627978.3	63627-72444	BX926653.2
127a			GAACAACTT	TCTATGTAA		ATGGATGGG	CU627978.3	28121-31517
128	ATGAAGCTG	CCAAAGCCC	GACCCAGAA	CCGCTCTAA	TATCCAAAG	CCCGACCCA	CU627978.3	18063-21789	EW233536.2
129f	ATGAAGCTC	GTGAACACA	GAATACTTT	ATGACTTGA	TGAACACAG	AATACTTTG	CU606854.2	119234-124263	BX918362.2
130	ATGAGACTC	GCAAGGACT	GGCCTTATT	TCTCCCTGA	TACCAAAAG	CAAGGACTG	CU694941.3	61723-69616
131	ATGAGGGTC	TCTCCAGCC	AGAAGTTAC	GGAACCTGA	TTTCTCCAG	CCAGAAGTT	CU582875.3	45610-54776
133	ATGAAGATC	GGGAATTGT	GCCATGAAA	AACAAATAA	TGCCACCAG	GGAATTGTG	CU041392.3	111793-117208
134	ATGAAGCCT	GTGCTGGCA	GGTAAAAGA	GACCCCTGA	TGCTGGCAG	GTAAAAGAG	CU582875.3	26169-30382
135	ATGAGGAGC	GTTAGAAGT	GGACAGAAC	GGGAAATAG	TTCCACCAG	TTAGAAGTG	FP340178.2	165958-169768
a The exon 1 region of the gene is missing in the current pig genome sequencing results
b Reported as pBD123 previously (Sang et al., 2006)
c Newly annotated pBD123 on the basis of the sequence similarity to human DEFB123
d Contains additional 1 kb of nucleotides each toward both 5’ and 3’ sides of the identified ß-defensin sequences
e Accession numbers of EST sequences at NCBI were indicated when available
f Already reported (Sang et al., 2006)
